# Supplementary material for: Selected N-Terpenyl Organoselenium Compounds Possess Antimycotic Activity In Vitro and in a Mouse Model of Vulvovaginal Candidiasis
Source: Molecules. 2023 Oct 31;28(21):7377. doi: 10.3390/molecules28217377 (PMC10647704; doi:10.3390/molecules28217377)
Supplement: Supplementary file 1 [file molecules-28-07377-s001.zip]

Archive with 1 entries (1 files):
- Supplement-CHB paper_NFedit_BBedit_OCTOBER 19_2023.pdf
